# Supplementary material for: Killing wolves to prevent predation on livestock may protect one farm but harm neighbors
Source: PLoS One. 2018 Jan 10;13(1):e0189729. doi: 10.1371/journal.pone.0189729 (PMC5761834; doi:10.1371/journal.pone.0189729)
Supplement: S1 Data File — (XLSX) [file pone.0189729.s006.xlsx]

## Sheet: Depredation Incidents
Supplemental Data 1: Livestock depredation events involving gray wolves in the State of Michigan, USA (1998-2014).
INC_UID	INC_UID Date	TRS	Intervention(trichotomy)	# wolves killed
1	1998-05-21	**N21W26	None
2	1998-05-26	**N23W07	None
3	1998-08-28	**N21W03	None
4	1999-04-22	**N30W13	None
5	1999-05-01	**N30W28	None
6	1999-05-24	**N21W02	None
7	1999-09-28	**N30W08	None
8	2000-04-17	**N33W13	None
9	2000-06-13	**N46W32	None
10	2000-07-07	**N43W17	None
11	2000-08-21	**N21W02	None
12	2000-09-22	**N21W08	None
13	2001-09-16	**N39W08	None
14	2001-09-17	**N47W05	None
15	2001-09-27	**N34W23	None
16	2002-01-17	**N26W19	None
17	2002-02-23	**N35W32	None
18	2002-03-23	**N03W11	None
19	2002-06-03	**N42W10	None
20	2002-06-20	**N41W15	None
21	2002-08-15	**N28W27	None
22	2002-08-26	**N10W03	None
23	2002-09-19	**N34W29	None
24	2002-10-01	**N42W21	None
25	2002-10-14	**N10W09	None
26	2003-02-25	**N26W10	None
27	2003-05-31	**N10W21	None
28	2003-07-09	**N28W14	None
29	2003-07-17	**N35W13	None
30	2003-07-30	**N10W10	Lethal	2
31	2003-08-04	**N10W21	Non-lethal
32	2003-08-20	**N10W18	None
33	2003-08-25	**N10W21	None
34	2003-08-29	**N10W31	None
35	2003-08-30	**N10W18	None
36	2003-09-02	**N10W18	None
37	2003-09-13	**N33W16	None
38	2003-09-15	**N10W18	None
39	2003-09-30	**N03W08	None
40	2004-06-14	**N21W10	Lethal	1
41	2004-06-22	**N23W20	Non-lethal
42	2004-07-07	**N21W34	None
43	2004-07-27	**N21W34	None
44	2004-07-29	**N41W19	Lethal	1
45	2004-08-06	**N13W09	Non-lethal
46	2004-08-14	**N40W14	Lethal	1
47	2004-08-27	**N35W34	Lethal	1
48	2004-09-04	**N03W01	None
49	2004-10-15	**N03W01	None
50	2004-10-21	**N01W13	None
51	2005-04-12	**N34W21	Lethal	3
52	2005-06-01	**N18W07	None
53	2005-07-24	**N01W35	Lethal	0
54	2005-07-27	**N01W34	Lethal	0
55	2005-07-29	**N13W07	Lethal	1
56	2005-10-03	**N23W07	None
57	2005-10-23	**N20W14	None
58	2005-11-02	**N20W14	None
59	2006-02-21	**N20W10	Non-lethal
60	2006-04-27	**N41W15	None
61	2006-05-10	**N41W15	None
62	2006-05-21	**N34W21	None
63	2006-05-25	**N41W15	Lethal	1
65	2006-05-29	**N39W11	Lethal	1
66	2006-06-03	**N41W15	Lethal	4
68	2006-07-28	**N34W12	Lethal	1
69	2006-08-10	**N34W08	None
70	2007-03-29	**N10W09	None
71	2007-05-08	**N41W15	Lethal	7
72	2007-05-26	**N38W17	Lethal	2
73	2007-06-17	**N01W32	None
74	2007-07-03	**N27W25	Lethal	0
75	2007-07-06	**N41W15	None
76	2007-07-10	**N41W15	Lethal	2
77	2007-07-17	**N10W09	None
78	2007-08-12	**N34W10	Lethal	2
79	2007-08-17	**N34W20	Lethal	1
80	2007-08-17	**N34W12	None
81	2007-08-20	**N34W04	None
82	2007-08-28	**N10W31	None
83	2007-10-11	**N01E24	None
84	2007-10-22	**N01W03	None
85	2008-02-13	**N41W15	Lethal	0
86	2008-02-25	**N41W15	Lethal	4
87	2008-03-28	**N39W09	None
88	2008-05-11	**N34W03	None
89	2008-06-21	**N35W24	None
90	2008-06-26	**N41W15	Lethal	1
91	2008-07-01	**N41W15	None
92	2008-07-16	**N34W29	Lethal	1
93	2008-07-21	**N27W25	None
94	2008-07-30	**N41W15	None
95	2008-08-04	**N10W10	None
96	2008-08-19	**N34W15	None
97	2008-09-01	**N39W11	Lethal	2
98	2008-09-14	**N35W24	None
99	2009-03-08	**N41W15	Non-lethal
100	2009-03-27	**N41W15	Non-lethal
101	2009-04-02	**N27W35	Non-lethal
102	2009-04-17	**N46W14	Non-lethal
103	2009-05-01	**N41W15	Lethal	1
104	2009-07-30	**N34W22	Lethal	0
105	2009-08-11	**N10W21	Non-lethal
106	2009-08-26	**N41W15	None
107	2009-08-26	**N10W31	Non-lethal
108	2009-09-13	**N10W31	Non-lethal
109	2009-10-07	**N10W31	Non-lethal
110	2009-10-31	**N01W08	None
111	2009-11-14	**N10W09	Non-lethal
112	2010-04-23	**N41W15	None
116	2010-04-27	**N43W12	None
119	2010-05-03	**N41W15	None
122	2010-05-06	**N10W21	Non-lethal
124	2010-05-09	**N25W02	None
125	2010-05-11	**N41W15	None
126	2010-05-12	**N38W18	None
127	2010-05-12	**N41W15	None
128	2010-05-17	**N41W15	None
129	2010-05-20	**N11W34	Non-lethal
130	2010-05-20	**N41W15	None
132	2010-05-24	**N41W15	None
137	2010-06-02	**N11W34	Non-lethal
139	2010-06-06	**N41W15	None
140	2010-07-07	**N10W09	None
142	2010-07-23	**N38W18	None
143	2010-08-01	**N41W15	None
145	2010-08-08	**N47W34	None
146	2010-08-10	**N41W15	None
148	2010-08-18	**N34W12	None
149	2010-08-19	**N38W18	None
150	2010-08-20	**N10W03	Non-lethal
151	2010-08-26	**N25W01	None
152	2010-09-02	**N34W29	None
153	2010-09-02	**N34W20	None
154	2010-09-04	**N34W29	None
155	2010-09-05	**N10W31	None
156	2010-09-06	**N11W34	Non-lethal
157	2010-09-10	**N41W15	None
158	2010-11-24	**N32W01	None
159	2010-11-28	**N10W31	None
160	2011-03-21	**N41W15	None
161	2011-03-25	**N41W15	None
162	2011-03-29	**N41W15	None
163	2011-04-04	**N41W15	None
164	2011-04-08	**N41W15	None
165	2011-04-13	**N33W33	None
166	2011-04-15	**N41W15	None
167	2011-04-20	**N41W15	None
170	2011-04-25	**N41W15	None
171	2011-04-25	**N38W18	None
173	2011-04-27	**N46W14	None
178	2011-05-05	**N41W15	None
179	2011-05-06	**N34W15	None
180	2011-05-08	**N38W17	None
182	2011-05-17	**N11W34	None
183	2011-05-25	**N38W17	None
184	2011-06-20	**N11W34	None
185	2011-07-05	**N34W20	None
186	2011-07-15	**N11W34	None
187	2011-07-22	**N10W03	None
188	2011-08-05	**N34W12	None
189	2011-08-06	**N10W31	None
190	2011-08-08	**N35W24	None
191	2011-08-19	**N41W15	None
192	2011-08-21	**N35W26	None
193	2011-08-22	**N10W31	None
194	2011-08-25	**N23W04	None
195	2011-08-25	**N41W15	None
196	2011-09-02	**N34W12	None
197	2011-10-09	**N10W31	None
198	2011-11-08	**N01W02	None
199	2012-04-09	**N38W17	Lethal	4
200	2012-04-19	**N47W29	Lethal	1
201	2012-04-23	**N35W29	Lethal	1
202	2012-04-25	**N45W07	None
203	2012-05-01	**N41W15	None
205	2012-05-07	**N41W15	None
206	2012-05-08	**N34W15	None
206.5	2012-04-28	**N34W15	Lethal	1
207	2012-05-11	**N34W29	None
208	2012-05-14	**N38W27	None
209	2012-05-14	**N38W17	None
210	2012-05-16	**N41W15	Lethal	1
211	2012-05-17	**N35W21	None
212	2012-05-19	**N38W17	None
213	2012-05-22	**N34W12	None
214	2012-05-24	**N41W28	Lethal	1
215	2012-05-25	**N35W24	None
216	2012-05-25	**N38W17	None
217	2012-05-25	**N41W15	None
218	2012-06-02	**N34W18	None
219	2012-06-02	**N41W15	None
220	2012-06-25	**N41W15	None
221	2012-07-14	**N41W15	None
222	2012-07-14	**N10W33	None
224	2012-07-18	**N41W15	None
225	2012-07-22	**N26W26	None
226	2012-07-23	**N10W33	None
227	2012-08-01	**N41W15	None
228	2012-08-07	**N10W33	None
230	2012-08-27	**N41W15	None
231	2012-09-04	**N41W15	None
232	2012-09-27	**N41W15	None
233	2012-10-08	**N11W25	None
234	2012-11-14	**N19W32	None
235	2013-04-13	**N01W10	None
236	2013-04-29	**N35W11	Lethal	2
237	2013-05-02	**N10W15	None
238	2013-05-14	**N34W18	None
239	2013-05-23	**N34W18	Lethal	2
240	2013-07-07	**N03W02	None
241	2013-07-25	**N38W17	None
242	2013-08-07	**N04W33	None
243	2013-08-09	**N41W28	Lethal	1
244	2013-08-16	**N34W29	Lethal	1
245	2013-08-28	**N35W24	None
246	2013-09-09	**N38W17	None
247	2013-09-17	**N36W03	None
248	2013-10-10	**N10W27	None
249	2013-10-13	**N11W25	None
250	2013-10-16	**N10W27	Lethal	1
251	2013-10-16	**N04W15	None
252	2013-10-31	**N02W20	None
253	2014-03-22	**N10W10	None
254	2014-03-27	**N38W17	None
255	2014-04-01	**N10W10	None
256	2014-04-27	**N38W17	None
258	2014-05-16	**N33W30	None
259	2014-05-23	**N38W17	None
260	2014-05-27	**N10W15	None
